# Supplementary material for: A Klebsiella pneumoniae ST307 outbreak clone from Germany demonstrates features of extensive drug resistance, hypermucoviscosity, and enhanced iron acquisition
Source: Genome Med. 2020 Dec 9;12:113. doi: 10.1186/s13073-020-00814-6 (PMC7724794; doi:10.1186/s13073-020-00814-6)
Supplement: Supplementary file 2 — Additional file 2: Table S1. Overview of strains investigated in this study. Table S2. Overview of publicly available Klebsiella pneumoniae ST307 genomes obtained from online sources. Table S3. Overview of accumulated variants in transferred plasmids. Table S4. Coverage of isolate replicons. [file 13073_2020_814_MOESM2_ESM.xlsx]

## Sheet: Table S1
Table S1: Overview of strains investigated in this study. WGS: Whole-genome sequencing; UMG: University Medicine Greifswald; WLG: Country hospital in Wolgast; BDH: Neurorehabilitation center in Greifswald; KB: Private hospital in Karlsburg; ST: Sequence type; HM: Heavy metal; MIC: Minimum inhibitory concentration; R: Resistant; S: Sensitive; Ref: Reference; NA: not applicable; ND: not determined;…
Isolate number/name	WGS	Sequencing technology	Sequencing provider	Raw read accession no.	Species	ST	Patient	Institution	Isolation origin	Isolation date	Carbapenemase	Colistin	HM MIC (µg/mL)	MgrB	PhoP	PhoQ	PmrA	PmrB	PmrD	Yersiniabactin	YbST	Aerobactin	AbST	rmpA	rmpA2	K locus	O locus
PBIO1951	Yes	Illumina NextSeq 550 Oxford Nanopore Technologies MinION	MiGS	ERR4421731 ERR4422209	K. pneumoniae	395	PT11	UMG	throat	2019-06-12	NDM-5	S	copper sulfate: 1024 zinc cloride: 512 silver nitrate: 4	Ref	Ref	Ref	Ref	Ref	Ref	ybt 16; ICEKp12	280	-	-	-	-	KL64	O1v1
PBIO1952	Yes	Illumina NextSeq 500	LGC	ERR4422339	E. coli	405	PT11	UMG	throat	2019-06-12	NDM-1	S	ND	NA	NA	NA	NA	NA	NA	NA	NA	NA	NA	NA	NA	NA	NA
PBIO1953	Yes	Illumina NextSeq 550 Oxford Nanopore Technologies MinION	MiGS	ERR4422296 ERR4422314	K. pneumoniae	307	PT18	UMG	tracheal secretion	2019-06-25	NDM-1, OXA-48	R	copper sulfate: 1024 zinc cloride: 512 silver nitrate: 4	-	-	Leu30Gln (89T>A)	Ala41Thr (121G>A)	Glu122Gln (364G>C); Leu213Met (637C>A); Gly256Arg (766G>C)	Thr60Met (179C>T)	ybt 10; ICEKp4	20-2LV	iuc 1	63-1LV	rmpA_2*(KpVP-1)	rmpA2_6*-47%	KL102	O2v2
PBIO1955	Yes	Illumina NextSeq 500	LGC	ERR4422341	K. pneumoniae	307	PT07	UMG	rectal swab	2019-07-24	NDM-1, OXA-48	R	ND	-	-	Leu30Gln (89T>A)	Ala41Thr (121G>A)	Leu213Met (637C>A); Gly256Arg (766G>C)	Thr60Met (179C>T)	ybt 10; ICEKp4	20-2LV	iuc 1	63-1LV	rmpA_2*(KpVP-1)	rmpA2_6-60%	KL102	O2v2
PBIO1956	Yes	Illumina NextSeq 500	LGC	ERR4422342	K. pneumoniae	307	PT05	WLG	wound swab	2019-08-01	NDM-1, OXA-48	R	ND	-	-	Leu30Gln (89T>A)	Ala41Thr (121G>A)	Leu213Met (637C>A); Gly256Arg (766G>C)	Thr60Met (179C>T)	ybt 10; ICEKp4	20-2LV	iuc 1	63-1LV	rmpA_2*(KpVP-1)	rmpA2_6*-47%	KL102	O2v2
PBIO1957	Yes	Illumina NextSeq 500	LGC	ERR4422343	K. pneumoniae	307	PT24	WLG	urine	2019-08-02	NDM-1, OXA-48	R	ND	-	-	Leu30Gln (89T>A)	Ala41Thr (121G>A)	Leu213Met (637C>A); Gly256Arg (766G>C)	Thr60Met (179C>T)	ybt 10; ICEKp4	20-2LV	iuc 1	63-1LV	rmpA_2*(KpVP-1)	rmpA2_6*-47%	KL102	O2v2
PBIO1958	Yes	Illumina NextSeq 500	LGC	ERR4422344	K. pneumoniae	307	PT02	WLG	urine	2019-08-05	NDM-1, OXA-48	R	ND	-	-	Leu30Gln (89T>A)	Ala41Thr (121G>A)	Leu213Met (637C>A); Gly256Arg (766G>C)	Thr60Met (179C>T)	ybt 10; ICEKp4	20-2LV	iuc 1	63-1LV	rmpA_2*(KpVP-1)	rmpA2_6*-47%	KL102	O2v2
PBIO1959	Yes	Illumina NextSeq 500	LGC	ERR4422345	K. pneumoniae	307	PT08	WLG	urine	2019-08-09	NDM-1, OXA-48	R	ND	-	-	Leu30Gln (89T>A)	Ala41Thr (121G>A)	Leu213Met (637C>A); Gly256Arg (766G>C)	Thr60Met (179C>T)	ybt 10; ICEKp4	20-2LV	iuc 1	63-1LV	rmpA_2*(KpVP-1)	rmpA2_6*-47%	KL102	O2v2
PBIO1960	Yes	Illumina NextSeq 500	LGC	ERR4422346	K. pneumoniae	307	PT19	UMG	tracheal secretion	2019-08-20	NDM-1, OXA-48	R	ND	-	-	Leu30Gln (89T>A)	Ala41Thr (121G>A)	Leu213Met (637C>A); Gly256Arg (766G>C)	Thr60Met (179C>T)	ybt 10; ICEKp4	20-2LV	iuc 1	63-1LV	rmpA_2*(KpVP-1)	rmpA2_6*-47%	KL102	O2v2
PBIO1930	Yes	Illumina NovaSeq 6000	Eurofins	ERR4421721	K. pneumoniae	307	PT04	UMG	rectal	2019-08-23	NDM-1, OXA-48	R	ND	-	-	Leu30Gln (89T>A)	Ala41Thr (121G>A)	Leu213Met (637C>A); Gly256Arg (766G>C)	Thr60Met (179C>T)	ybt 10; ICEKp4	20-2LV	iuc 1	63-1LV	rmpA_2*(KpVP-1)	rmpA2_6*-47%	KL102	O2v2
PBIO1961	Yes	Illumina NextSeq 500	LGC	ERR4422521	K. pneumoniae	395	PT12	UMG	rectal swab	2019-08-31	NDM-1	S	copper sulfate: 1024 zinc cloride: 512 silver nitrate: 4	-	-	-	-	-	-	ybt unknown	-	iuc 1	63	rmpA_2*(KpVP-1)	rmpA2_6*-55%	KL2	O1v1
PBIO1962	Yes	Illumina NextSeq 500	LGC	ERR4422522	K. pneumoniae	11	PT15	UMG	urine	2019-09-05	NDM-1, OXA-48	S	ND	-	-	-	-	-	-	ybt 15; ICEKp11	230	-	-	-	-	KL24	O2v1
PBIO1963	Yes	Illumina NovaSeq 6000	Eurofins	ERR4865348	E. coli	362	PT07	WLG	urine	2019-09-10	NDM-1	S	ND	NA	NA	NA	NA	NA	NA	NA	NA	NA	NA	NA	NA	NA	NA
PBIO1932	Yes	Illumina NovaSeq 6000	Eurofins	ERR4421722	K. pneumoniae	307	PT02	UMG	urine	2019-09-14	NDM-1, OXA-48	R	ND	-	-	Leu30Gln (89T>A)	Ala41Thr (121G>A)	Leu213Met (637C>A); Gly256Arg (766G>C)	Thr60Met (179C>T)	ybt 10; ICEKp4	20-2LV	iuc 1	63-1LV	rmpA_2*(KpVP-1)	rmpA2_6*-47%	KL102	O2v2
PBIO1933	Yes	Illumina NovaSeq 6000	Eurofins	ERR4421723	K. pneumoniae	307	PT19	UMG	blood culture	2019-09-15	NDM-1, OXA-48	R	ND	-	-	Leu30Gln (89T>A)	Ala41Thr (121G>A)	Leu213Met (637C>A); Gly256Arg (766G>C)	Thr60Met (179C>T)	ybt 10; ICEKp4	20-2LV	iuc 1	63-1LV	rmpA_2*(KpVP-1)	rmpA2_6*-47%	KL102	O2v2
PBIO1934	Yes	Illumina NovaSeq 6000	Eurofins	ERR4421728	K. pneumoniae	307	PT19	UMG	tracheal secretion	2019-09-16	NDM-1, OXA-48	R	ND	-	-	Leu30Gln (89T>A)	Ala41Thr (121G>A)	Leu213Met (637C>A); Gly256Arg (766G>C)	Thr60Met (179C>T)	ybt 10; ICEKp4	20-2LV	iuc 1	63-1LV	rmpA_2*(KpVP-1)	rmpA2_6*-47%	KL102	O2v2
PBIO1935	Yes	Illumina NovaSeq 6000	Eurofins	ERR4421729	K. pneumoniae	307	PT19	UMG	throat	2019-09-18	NDM-1, OXA-48	R	copper sulfate: 1024 zinc cloride: 512 silver nitrate: 4	-	-	Leu30Gln (89T>A)	Ala41Thr (121G>A)	Leu213Met (637C>A); Gly256Arg (766G>C)	Thr60Met (179C>T)	ybt 10; ICEKp4	20-2LV	iuc 1	63-1LV	rmpA_2*(KpVP-1)	rmpA2_6*-47%	KL102	O2v2
PBIO1936	Yes	Illumina NovaSeq 6000	Eurofins	ERR4421730	K. pneumoniae	307	PT21	UMG	tracheal secretion	2019-09-18	NDM-1, OXA-48	R	ND	-	-	Leu30Gln (89T>A)	Ala41Thr (121G>A)	Leu213Met (637C>A); Gly256Arg (766G>C)	Thr60Met (179C>T)	ybt 10; ICEKp4	20-2LV	iuc 1	63-1LV	rmpA_2*(KpVP-1)	rmpA2_6*-47%	KL102	O2v2
PBIO1965	Yes	Illumina NextSeq 500	LGC	ERR4422699	K. pneumoniae	307	PT17	UMG	rectal swab	2019-09-19	NDM-1, OXA-48	R	ND	-	-	Leu30Gln (89T>A)	Ala41Thr (121G>A)	Leu213Met (637C>A); Gly256Arg (766G>C)	Thr60Met (179C>T)	ybt 10; ICEKp4	20-2LV	iuc 1	63-1LV	rmpA_2*(KpVP-1)	rmpA2_6*-47%	KL102	O2v2
PBIO1964	Yes	Illumina NextSeq 500	LGC	ERR4422524	K. pneumoniae	307	PT06	UMG	rectal swab	2019-09-20	NDM-1, OXA-48	R	ND	-	-	Leu30Gln (89T>A)	Ala41Thr (121G>A)	Leu213Met (637C>A); Gly256Arg (766G>C)	Thr60Met (179C>T)	ybt 10; ICEKp4	20-2LV	iuc 1	63-1LV	rmpA_2*(KpVP-1)	rmpA2_6*-47%	KL102	O2v2
PBIO1976	Yes	Illumina NextSeq 500	LGC	ERR4422724	K. pneumoniae	307	PT23	UMG	rectal swab	2019-09-19	NDM-1, OXA-48	R	ND	-	-	Leu30Gln (89T>A)	Ala41Thr (121G>A)	Gln202Lys (604C>A); Leu213Met (637C>A); Gly256Arg (766G>C)	Thr60Met (179C>T)	ybt 10; ICEKp4	20-2LV	iuc 1	63-1LV	rmpA_2*(KpVP-1)	rmpA2_6*-47%	KL102	O2v2
PBIO1975	Yes	Illumina NextSeq 500	LGC	ERR4422721	K. pneumoniae	307	PT23	UMG	tracheal secretion	2019-09-20	NDM-1, OXA-48	R	ND	-	-	Leu30Gln (89T>A)	Ala41Thr (121G>A)	Gln202Lys (604C>A); Leu213Met (637C>A); Gly256Arg (766G>C)	Thr60Met (179C>T)	ybt 10; ICEKp4	20-2LV	iuc 1	63-1LV	rmpA_2*(KpVP-1)	rmpA2_6*-47%	KL102	O2v2
PBIO1966	Yes	Illumina NextSeq 550	MiGS	ERR4865517	C. freundii	153	PT02	WLG	wound swab	2019-09-20	OXA-48	S	ND	NA	NA	NA	NA	NA	NA	NA	NA	NA	NA	NA	NA	NA	NA
PBIO1974	Yes	Illumina NextSeq 500	LGC	ERR4422715	K. pneumoniae	307	PT17	UMG	rectal swab	2019-09-21	NDM-1, OXA-48	R	ND	-	-	Leu30Gln (89T>A)	Ala41Thr (121G>A)	Leu213Met (637C>A); Gly256Arg (766G>C)	Thr60Met (179C>T)	ybt 10; ICEKp4	20-2LV	iuc 1	63-1LV	rmpA_2*(KpVP-1)	rmpA2_6*-47%	KL102	O2v2
PBIO1970	Yes	Illumina NextSeq 500	LGC	ERR4422704	K. pneumoniae	307	PT21	UMG	rectal swab	2019-09-23	NDM-1, OXA-48	R	ND	-	-	Leu30Gln (89T>A)	Ala41Thr (121G>A)	Leu213Met (637C>A); Gly256Arg (766G>C)	Thr60Met (179C>T)	ybt 10; ICEKp4	20-2LV	iuc 1	63-1LV	rmpA_2*(KpVP-1)	rmpA2_6*-47%	KL102	O2v2
PBIO1972	Yes	Illumina NextSeq 500	LGC	ERR4422710	K. pneumoniae	307	PT23	UMG	tracheal secretion	2019-09-23	NDM-1, OXA-48	R	ND	-	-	Leu30Gln (89T>A)	Ala41Thr (121G>A)	Gln202Lys (604C>A); Leu213Met (637C>A); Gly256Arg (766G>C)	Thr60Met (179C>T)	ybt 10; ICEKp4	20-2LV	iuc 1	63-1LV	rmpA_2*(KpVP-1)	rmpA2_6*-47%	KL102	O2v2
PBIO1969	Yes	Illumina NextSeq 500	LGC	ERR4422703	K. pneumoniae	307	PT17	UMG	tracheal secretion	2019-09-24	NDM-1, OXA-48	R	ND	-	-	Leu30Gln (89T>A)	Ala41Thr (121G>A)	Leu213Met (637C>A); Gly256Arg (766G>C)	Thr60Met (179C>T)	ybt 10; ICEKp4	20-2LV	iuc 1	63-1LV	rmpA_2*(KpVP-1)	rmpA2_6*-47%	KL102	O2v2
PBIO1968	Yes	Illumina NextSeq 500	LGC	ERR4422702	K. pneumoniae	307	PT23	UMG	tracheal secretion	2019-09-25	NDM-1, OXA-48	R	ND	-	-	Leu30Gln (89T>A)	Ala41Thr (121G>A)	Gln202Lys (604C>A); Leu213Met (637C>A); Gly256Arg (766G>C)	Thr60Met (179C>T)	ybt 10; ICEKp4	20-2LV	iuc 1	63-1LV	rmpA_2*(KpVP-1)	rmpA2_6-60%	KL102	O2v2
PBIO1967	Yes	Illumina NextSeq 500	LGC	ERR4422701	K. pneumoniae	307	PT19	UMG	tracheal secretion	2019-09-25	NDM-1, OXA-48	R	ND	-	-	Leu30Gln (89T>A)	Ala41Thr (121G>A)	Leu213Met (637C>A); Gly256Arg (766G>C)	Thr60Met (179C>T)	ybt 10; ICEKp4	20-2LV	iuc 1	63-1LV	rmpA_2*(KpVP-1)	rmpA2_6*-47%	KL102	O2v2
PBIO1979	Yes	Illumina NextSeq 500	LGC	ERR4422727	K. pneumoniae	405	PT21	UMG	urine	2019-09-25	-	S	copper sulfate: 1024 zinc cloride: 512 silver nitrate: 2	-	Met112Ile (336G>T)	-	-	Gly256Arg (766G>C)	-	ybt 0; ICE?	312	-	-	-	-	KL151	O4
PBIO1980	Yes	Illumina NextSeq 500	LGC	ERR4422730	K. pneumoniae	307	PT09	UMG	rectal swab	2019-09-25	NDM-1, OXA-48	R	ND	-	-	Leu30Gln (89T>A)	Ala41Thr (121G>A)	Leu213Met (637C>A); Gly256Arg (766G>C)	Thr60Met (179C>T)	ybt 10; ICEKp4	20-2LV	iuc 1	63-1LV	rmpA_2*(KpVP-1)	rmpA2_6*-47%	KL102	O2v2
PBIO1997	Yes	Illumina NextSeq 550	MiGS	ERR4424742	K. pneumoniae	307	PT19	UMG	rectal swab	2019-10-01	NDM-1, OXA-48	R	ND	-	-	Leu30Gln (89T>A)	Ala41Thr (121G>A)	Leu213Met (637C>A); Gly256Arg (766G>C)	Thr60Met (179C>T)	ybt 10; ICEKp4	20-2LV	iuc 1	63-1LV	rmpA_2*(KpVP-1)	rmpA2_6*-47%	KL102	O2v2
PBIO1996	Yes	Illumina NextSeq 550	MiGS	ERR4423793	K. pneumoniae	307	PT23	UMG	rectal swab	2019-10-01	NDM-1, OXA-48	R	ND	-	-	Leu30Gln (89T>A)	Ala41Thr (121G>A)	Gln202Lys (604C>A); Leu213Met (637C>A); Gly256Arg (766G>C)	Thr60Met (179C>T)	ybt 10; ICEKp4	20-2LV	iuc 1	63-1LV	rmpA_2*(KpVP-1)	rmpA2_6*-47%	KL102	O2v2
PBIO1995	Yes	Illumina NextSeq 550	MiGS	ERR4423792	K. pneumoniae	307	PT17	UMG	rectal swab	2019-10-02	NDM-1, OXA-48	R	ND	-	-	Leu30Gln (89T>A)	Ala41Thr (121G>A)	Leu213Met (637C>A); Gly256Arg (766G>C)	Thr60Met (179C>T)	ybt 10; ICEKp4	20-2LV	iuc 1	63-1LV	rmpA_2*(KpVP-1)	rmpA2_6*-47%	KL102	O2v2
PBIO1994	Yes	Illumina NextSeq 550	MiGS	ERR4423791	K. pneumoniae	307	PT18	UMG	rectal swab	2019-10-04	NDM-1, OXA-48	R	copper sulfate: 1024 zinc cloride: 512 silver nitrate: 4	-	-	Leu30Gln (89T>A)	Ala41Thr (121G>A)	Leu213Met (637C>A); Gly256Arg (766G>C)	Thr60Met (179C>T)	ybt 10; ICEKp4	20-2LV	iuc 1	63-1LV	rmpA_2*(KpVP-1)	rmpA2_6*-47%	KL102	O2v2
PBIO1993	Yes	Illumina NextSeq 550	MiGS	ERR4423472	K. pneumoniae	307	PT23	UMG	rectal swab	2019-10-06	NDM-1, OXA-48	R	copper sulfate: 1024 zinc cloride: 512 silver nitrate: 4	-	-	Leu30Gln (89T>A)	Ala41Thr (121G>A)	Gln202Lys (604C>A); Leu213Met (637C>A); Gly256Arg (766G>C)	Thr60Met (179C>T)	ybt 10; ICEKp4	20-2LV	iuc 1	63-1LV	rmpA_2*(KpVP-1)	rmpA2_6*-47%	KL102	O2v2
PBIO1992	Yes	Illumina NextSeq 550	MiGS	ERR4423460	K. pneumoniae	307	PT19	UMG	tracheal secretion	2019-10-16	NDM-1, OXA-48	R	ND	-	His188Pro (563A>C)	Leu30Gln (89T>A)	Ala41Thr (121G>A)	Leu213Met (637C>A); Gly256Arg (766G>C)	Thr60Met (179C>T)	ybt 10; ICEKp4	20-2LV	iuc 1	63-1LV	rmpA_2*(KpVP-1)	rmpA2_6-60%	KL102	O2v2
PBIO1991	Yes	Illumina NextSeq 550	MiGS	ERR4423453	K. pneumoniae	307	PT17	UMG	tracheal secretion	2019-10-21	NDM-1, OXA-48	R	ND	-	-	Leu30Gln (89T>A)	Ala41Thr (121G>A)	Leu213Met (637C>A); Gly256Arg (766G>C)	Thr60Met (179C>T)	ybt 10; ICEKp4	20-2LV	iuc 1	63-1LV	rmpA_2*(KpVP-1)	rmpA2_6*-47%	KL102	O2v2
PBIO1990	Yes	Illumina NextSeq 550	MiGS	ERR4423051	K. pneumoniae	307	PT19	UMG	tracheal secretion	2019-10-23	NDM-1, OXA-48	R	ND	-	His188Pro (563A>C)	Leu30Gln (89T>A)	Ala41Thr (121G>A)	Leu213Met (637C>A); Gly256Arg (766G>C)	Thr60Met (179C>T)	ybt 10; ICEKp4	20-2LV	iuc 1	63-1LV	rmpA_2*(KpVP-1)	rmpA2_6*-47%	KL102	O2v2
PBIO1989	Yes	Illumina NextSeq 550	MiGS	ERR4423045	K. pneumoniae	307	PT14	UMG	rectal swab	2019-10-24	NDM-1, OXA-48	R	ND	-	-	Leu30Gln (89T>A)	Ala41Thr (121G>A)	Leu213Met (637C>A); Gly256Arg (766G>C)	Thr60Met (179C>T)	ybt 10; ICEKp4	20-2LV	iuc 1	63-1LV	rmpA_2*(KpVP-1)	rmpA2_6*-47%	KL102	O2v2
PBIO1988	Yes	Illumina NextSeq 550	MiGS	ERR4422741	K. pneumoniae	307	PT13	UMG	rectal swab	2019-11-03	NDM-1, OXA-48	R	ND	-	-	Leu30Gln (89T>A)	Ala41Thr (121G>A)	Leu213Met (637C>A); Gly256Arg (766G>C)	Thr60Met (179C>T)	ybt 10; ICEKp4	20-2LV	iuc 1	63-1LV	rmpA_2*(KpVP-1)	rmpA2_6*-47%	KL102	O2v2
PBIO2002	Yes	Illumina NextSeq 550	MiGS	ERR4425078	K. pneumoniae	307	PT25	UMG	rectal swab	2019-11-03	NDM-1, OXA-48	R	ND	-	-	Leu30Gln (89T>A)	Ala41Thr (121G>A)	Leu213Met (637C>A); Gly256Arg (766G>C)	Thr60Met (179C>T)	ybt 10; ICEKp4	20-2LV	iuc 1	63-1LV	rmpA_2*(KpVP-1)	rmpA2_6*-47%	KL102	O2v2
PBIO2003	Yes	Illumina NextSeq 550	MiGS	ERR4425079	K. pneumoniae	307	PT25	UMG	rectal swab	2019-10-24	OXA-48	R	ND	-	-	Leu30Gln (89T>A)	Ala41Thr (121G>A)	Leu213Met (637C>A); Gly256Arg (766G>C)	Thr60Met (179C>T)	ybt 10; ICEKp4	20-2LV	iuc 1	63	rmpA_2*(KpVP-1)	rmpA2_6*-47%	KL102	O2v2
PBIO2007	Yes	Illumina NextSeq 550	MiGS	ERR4425352	K. pneumoniae	307	PT19	BDH	urine	2019-08-26	NDM-1, OXA-48	R	ND	-	-	Leu30Gln (89T>A)	Ala41Thr (121G>A)	Leu213Met (637C>A); Gly256Arg (766G>C)	Thr60Met (179C>T)	ybt 10; ICEKp4	20-2LV	iuc 1	63-1LV	rmpA_2*(KpVP-1)	rmpA2_6*-47%	KL102	O2v2
PBIO2004	Yes	Illumina NextSeq 550	MiGS	ERR4425081	K. pneumoniae	307	PT25	BDH	tracheal secretion	2019-09-13	NDM-1, OXA-48	R	ND	-	-	Leu30Gln (89T>A)	Ala41Thr (121G>A)	Leu213Met (637C>A); Gly256Arg (766G>C)	Thr60Met (179C>T)	ybt 10; ICEKp4	20-2LV	iuc 1	63-1LV	rmpA_2*(KpVP-1)	rmpA2_6*-47%	KL102	O2v2
PBIO2005	Yes	Illumina NextSeq 550	MiGS	ERR4425350	K. pneumoniae	395	PT01	BDH	wound	2019-08-24	-	S	ND	-	-	-	-	-	-	ybt unknown	-	-	-	-	-	KL2	O1v1
PBIO2006	Yes	Illumina NextSeq 550	MiGS	ERR4425351	K. pneumoniae	307	PT03	BDH	rectal swab	2019-09-18	NDM-1, OXA-48	R	ND	-	-	Leu30Gln (89T>A)	Ala41Thr (121G>A)	Leu213Met (637C>A); Gly256Arg (766G>C)	Thr60Met (179C>T)	ybt 10; ICEKp4	20-2LV	iuc 1	63-1LV	rmpA_2*(KpVP-1)	rmpA2_6*-47%	KL102	O2v2
PBIO1998	Yes	Illumina NextSeq 550	MiGS	ERR4424750	K. pneumoniae	11	PT15	outpatient	urine	2019-07-05	NDM-1	S	ND	-	-	-	-	-	-	ybt 15; ICEKp11	230	-	-	-	-	KL24	O2v1
PBIO2001	Yes	Illumina NextSeq 550	MiGS	ERR4425077	K. pneumoniae	307	PT22	outpatient	urine	2019-08-12	NDM-1, OXA-48	R	ND	-	-	Leu30Gln (89T>A)	Ala41Thr (121G>A); Ile173Asn (518T>A); Ile178Thr (533T>C)	Leu213Met (637C>A); Gly256Arg (766G>C)	Thr60Met (179C>T)	ybt 10; ICEKp4	20-2LV	iuc 1	63-1LV	rmpA_2*(KpVP-1)	rmpA2_6*-47%	KL102	O2v2
PBIO2000	Yes	Illumina NextSeq 550	MiGS	ERR4424776	K. pneumoniae	307	PT16	KB	wound	2019-09-04	NDM-1, OXA-48	R	copper sulfate: 1024 zinc cloride: 512 silver nitrate: 4	-	-	Leu30Gln (89T>A)	Ala41Thr (121G>A)	Leu213Met (637C>A); Gly256Arg (766G>C)	Thr60Met (179C>T)	ybt 10; ICEKp4	20-2LV	iuc 1	63-1LV	rmpA_2*(KpVP-1)	rmpA2_6*-47%	KL102	O2v2
PBIO1999	Yes	Illumina NextSeq 550	MiGS	ERR4424751	K. pneumoniae	147	PT16	KB	wound	2019-10-02	OXA-48	S	ND	-	-	-	-	-	-	-	-	-	-	-	-	KL64	O2v1
PBIO2011	Yes	Illumina NextSeq 550	MiGS	ERR4425353	K. pneumoniae	307	PT16	WLG	rectal swab	2019-12-09	NDM-1, OXA-48	R	ND	-	-	Leu30Gln (89T>A)	Ala41Thr (121G>A)	Leu213Met (637C>A); Gly256Arg (766G>C)	Thr60Met (179C>T)	ybt 10; ICEKp4	20-2LV	iuc 1	63-1LV	rmpA_2*(KpVP-1)	rmpA2_6-60%	KL102	O2v2
PBIO2012	Yes	Illumina NextSeq 550	MiGS	ERR4425354	K. pneumoniae	307	PT10	UMG	rectal swab	2019-12-16	NDM-1, OXA-48	R	ND	-	-	Leu30Gln (89T>A)	Ala41Thr (121G>A)	Leu213Met (637C>A); Gly256Arg (766G>C)	Thr60Met (179C>T)	ybt 10; ICEKp4	20-2LV	iuc 1	63-1LV	rmpA_2*(KpVP-1)	rmpA2_6*-47%	KL102	O2v2
PBIO2013	Yes	Illumina NextSeq 550	MiGS	ERR4425355	K. pneumoniae	11	PT10	UMG	rectal swab	2019-12-16	-	S	ND	-	-	-	-	-	-	ybt 10; ICEKp4	26	-	-	-	-	KL105	O2v2
PBIO2014	Yes	Illumina NextSeq 550	MiGS	ERR4425356	E. cloacae	45	PT20	UMG	rectal swab	2019-12-24	OXA-48	S	ND	NA	NA	NA	NA	NA	NA	NA	NA	NA	NA	NA	NA	NA	NA
PBIO2018	Yes	Illumina NextSeq 550	MiGS	ERR4425357	K. pneumoniae	307	PT19	UMG	tracheal secretion	2020-01-08	NDM-1, OXA-48	R	ND	-	-	Leu30Gln (89T>A)	Ala41Thr (121G>A)	Leu213Met (637C>A); Gly256Arg (766G>C)	Thr60Met (179C>T)	ybt 10; ICEKp4	20-2LV	iuc 1	63-1LV	rmpA_2*(KpVP-1)	rmpA2_6*-47%	KL102	O2v2
PBIO2008	No	NA	NA	NA	K. pneumoniae	15	NA	NA	wound infection	2008	-	ND	copper sulfate: 1024 zinc cloride: 512 silver nitrate: 4	ND	ND	ND	ND	ND	ND	ND	ND	ND	ND	ND	ND	ND	ND
IMT38405 (PBIO2009)	Yes	NA	NA	NA	K. pneumoniae	307	NA	NA	fecal sample	2015	-	ND	copper sulfate: 1024 zinc cloride: 512 silver nitrate: 2	ND	ND	ND	ND	ND	ND	ND	ND	ND	ND	ND	ND	ND	ND
ATCC700603	No	NA	NA	NA	K. pneumoniae	498	NA	NA	urine	1994	-	ND	copper sulfate: 1024 zinc cloride: 256 silver nitrate: 2	ND	ND	ND	ND	ND	ND	ND	ND	ND	ND	ND	ND	ND	ND
IMT21183	No	NA	NA	NA	E. coli	648	NA	NA	urine	2010	-	ND	ND	NA	NA	NA	NA	NA	NA	NA	NA	NA	NA	NA	NA	NA	NA
W3110	No	NA	NA	NA	E. coli	10	NA	NA	ND	1972	-	S	ND	NA	NA	NA	NA	NA	NA	NA	NA	NA	NA	NA	NA	NA	NA
PBIO1289	Yes	Illumina NovaSeq 6000	Eurofins	ERR4010337 ERR4010338	E. coli	1159	NA	NA	environment	2005	-	ND	ND	NA	NA	NA	NA	NA	NA	NA	NA	NA	NA	NA	NA	NA	NA
ATCC25922	No	NA	NA	NA	E. coli	73	NA	NA	ND	1946	-	S	copper sulfate: 256 zinc cloride: 256 silver nitrate: 4	NA	NA	NA	NA	NA	NA	NA	NA	NA	NA	NA	NA	NA	NA
PBIO729	No	NA	NA	NA	E. coli	131	NA	NA	urine	2008	-	ND	ND	NA	NA	NA	NA	NA	NA	NA	NA	NA	NA	NA	NA	NA	NA
hvKP1	Yes	NA	NA	NA	K. pneumoniae	86	NA	NA	blood and liver	2013	-	ND	copper sulfate: 256 zinc cloride: 256 silver nitrate: 4	ND	ND	ND	ND	ND	ND	ND	ND	ND	ND	ND	ND	KL2	ND
PCV1935	Yes	Illumina NextSeq 550	MiGS	ERR4421719	K. pneumoniae	307	NA	NA	NA	NA	OXA-48	R	copper sulfate: 1024 zinc cloride: 512 silver nitrate: 4	-	-	Leu30Gln (89T>A)	Ala41Thr (121G>A)	Leu213Met (637C>A); Gly256Arg (766G>C)	Thr60Met (179C>T)	ybt 10; ICEKp4	20-2LV	-	63-1LV	-	-	KL102	O2v2

## Sheet: Table S2
Table S2: Overview of publicly available Klebsiella pneumoniae ST307 genomes obtained from online sources. Most isolates were obtained from supplementray table 1 from Wyres et al., 2019. ST: Sequence type.
Strain/Isolate/Accession no.	Accession no.	Type	Country	Year/Period	Literature PMID	Literature DOI	ST
ERR276947	ERR276947	Raw reads	UK	2011	23722448	10.1093/jac/dkt180	ST307
ERR349773	ERR349773	Raw reads	Nepal	2012	25712531	10.15252/emmm.201404767	ST307
ERR349787	ERR349787	Raw reads	Nepal	2012	25712531	10.15252/emmm.201404767	ST307
ERR349797	ERR349797	Raw reads	Nepal	2012	25712531	10.15252/emmm.201404767	ST307
KP-33F	GCF_001597075.1	Assembly	The Netherlands	2013	26864946	10.1038/srep20840	ST307
W2-9-ERG2	ERR1218772	Raw reads	Thailand	2015	28118859	10.1186/s13073-017-0397-1	ST307
PB107	ERR1218732	Raw reads	Thailand	2015	28118859	10.1186/s13073-017-0397-1	ST307
PB171	ERR1218738	Raw reads	Thailand	2015	28118859	10.1186/s13073-017-0397-1	ST307
PB226	ERR1218739	Raw reads	Thailand	2015	28118859	10.1186/s13073-017-0397-1	ST307
k2729	ERR486458	Raw reads	UK	2011	28177070	10.1093/gbe/evx019	ST307
2485STDY5438216	ERR257620	Raw reads	UK	2010	28348868	10.1099/mgen.0.000073	ST307
2485STDY5438293	ERR311471	Raw reads	UK	2012	28348868	10.1099/mgen.0.000073	ST307
2485STDY5438456	ERR314465	Raw reads	UK	2012	28348868	10.1099/mgen.0.000073	ST307
2485STDY5477955	ERR314505	Raw reads	UK	2012	28348868	10.1099/mgen.0.000073	ST307
2485STDY5477975	ERR314525	Raw reads	UK	2012	28348868	10.1099/mgen.0.000073	ST307
2485STDY5438450	ERR314459	Raw reads	UK	2012	28348868	10.1099/mgen.0.000073	ST307
2485STDY5438433	ERR314442	Raw reads	UK	2012	28348868	10.1099/mgen.0.000073	ST307
2485STDY5438449	ERR314458	Raw reads	UK	2012	28348868	10.1099/mgen.0.000073	ST307
2485STDY5477997	ERR314547	Raw reads	UK	2012	28348868	10.1099/mgen.0.000073	ST307
ERR311470	ERR311470	Raw reads	UK	2010-2015	28348868	10.1099/mgen.0.000073	ST307
ERR314437	ERR314437	Raw reads	UK	2010-2015	28348868	10.1099/mgen.0.000073	ST307
ERR314524	ERR314524	Raw reads	UK	2010-2015	28348868	10.1099/mgen.0.000073	ST307
KPN11	SRR5386914	Raw reads	USA	2011	28512093	10.1128/mBio.00489-17	ST307
KPN575	SRR5385452	Raw reads	USA	2012	28512093	10.1128/mBio.00489-17	ST307
KPN199	SRR5386396	Raw reads	USA	2012	28512093	10.1128/mBio.00489-17	ST307
KPN434	SRR5386180	Raw reads	USA	2012	28512093	10.1128/mBio.00489-17	ST307
KPN414	SRR5386199	Raw reads	USA	2012	28512093	10.1128/mBio.00489-17	ST307
KPN372	SRR5386239	Raw reads	USA	2012	28512093	10.1128/mBio.00489-17	ST307
KPN331	SRR5386275	Raw reads	USA	2012	28512093	10.1128/mBio.00489-17	ST307
KPN251	SRR5386351	Raw reads	USA	2012	28512093	10.1128/mBio.00489-17	ST307
KPN1038	SRR5385791	Raw reads	USA	2013	28512093	10.1128/mBio.00489-17	ST307
KPN1005	SRR5385818	Raw reads	USA	2013	28512093	10.1128/mBio.00489-17	ST307
KPN1836	SRR5385935	Raw reads	USA	2014	28512093	10.1128/mBio.00489-17	ST307
KPN1785	SRR5385955	Raw reads	USA	2014	28512093	10.1128/mBio.00489-17	ST307
KPN1781	SRR5385959	Raw reads	USA	2014	28512093	10.1128/mBio.00489-17	ST307
KPN1754	SRR5385983	Raw reads	USA	2014	28512093	10.1128/mBio.00489-17	ST307
KPN1568	SRR5386612	Raw reads	USA	2014	28512093	10.1128/mBio.00489-17	ST307
KPN1700	SRR5386047	Raw reads	USA	2014	28512093	10.1128/mBio.00489-17	ST307
KPN1678	SRR5386068	Raw reads	USA	2014	28512093	10.1128/mBio.00489-17	ST307
KPN1551	SRR5386626	Raw reads	USA	2014	28512093	10.1128/mBio.00489-17	ST307
KPN2163	SRR5387161	Raw reads	USA	2015	28512093	10.1128/mBio.00489-17	ST307
Kp-KL49	GCF_002166915.1	Assembly	Colombia	2013	28785421	10.1099/mgen.0.000110	ST307
KP48	GCF_001566595.1	Assembly	Italy	2014	28785421	10.1099/mgen.0.000110	ST307
CIV-4	GCF_002166955.1	Assembly	Italy	2014	28785421	10.1099/mgen.0.000110	ST307
KH43	GCF_002166965.1	Assembly	Colombia	2014	28785421	10.1099/mgen.0.000110	ST307
H155360912	GCF_002167145.1	Assembly	UK	2015	28785421	10.1099/mgen.0.000110	ST307
H151440672	GCF_002167025.1	Assembly	UK	2015	28785421	10.1099/mgen.0.000110	ST307
H151400610	GCF_002167075.1	Assembly	UK	2015	28785421	10.1099/mgen.0.000110	ST307
H150820806	GCF_002167035.1	Assembly	UK	2015	28785421	10.1099/mgen.0.000110	ST307
H151300628	GCF_002167065.1	Assembly	UK	2015	28785421	10.1099/mgen.0.000110	ST307
H151440671	GCF_002167135.1	Assembly	UK	2015	28785421	10.1099/mgen.0.000110	ST307
1804_2	SRR5877450	Raw reads	Cambodia	2013	29951041	10.3389/fmicb.2018.01197	ST307
1828_3	SRR5877497	Raw reads	Cambodia	2013	29951041	10.3389/fmicb.2018.01197	ST307
Kp616	GCF_003076555.1	Assembly	Iran	2009	30517666	10.1093/jac/dky492	ST307
KP_NORM_BLD_2012_85054	ERR2631532	Raw reads	Norway	2012	30517666	10.1093/jac/dky492	ST307
KP_NORM_URN_2012_81428	ERR2631549	Raw reads	Norway	2012	30517666	10.1093/jac/dky492	ST307
13GNB-317	SRR7345601	Raw reads	Australia	2013	30517666	10.1093/jac/dky492	ST307
13GNB-348	SRR7345600	Raw reads	Australia	2013	30517666	10.1093/jac/dky492	ST307
13GNB-468	SRR7345603	Raw reads	Australia	2013	30517666	10.1093/jac/dky492	ST307
KP_NORM_BLD_2012_84087	ERR2631531	Raw reads	Norway	2012	30517666	10.1093/jac/dky492	ST307
KP_NORM_BLD_2013_91760	ERR2631533	Raw reads	Norway	2013	30517666	10.1093/jac/dky492	ST307
KP_NORM_URN_2013_96200	ERR2653375	Raw reads	Norway	2013	30517666	10.1093/jac/dky492	ST307
KP_NORM_URN_2013_96219	ERR2653374	Raw reads	Norway	2013	30517666	10.1093/jac/dky492	ST307
14GNB-042	SRR7345602	Raw reads	Australia	2014	30517666	10.1093/jac/dky492	ST307
14GNB-424	SRR7345605	Raw reads	Australia	2014	30517666	10.1093/jac/dky492	ST307
14GNB-430	SRR7345604	Raw reads	Australia	2014	30517666	10.1093/jac/dky492	ST307
KP_NORM_BLD_2014_100848	ERR2631534	Raw reads	Norway	2014	30517666	10.1093/jac/dky492	ST307
KP_NORM_BLD_2014_100991	ERR2631535	Raw reads	Norway	2014	30517666	10.1093/jac/dky492	ST307
KP_NORM_BLD_2014_100998	ERR2631536	Raw reads	Norway	2014	30517666	10.1093/jac/dky492	ST307
KP_NORM_BLD_2014_101320	ERR2631537	Raw reads	Norway	2014	30517666	10.1093/jac/dky492	ST307
KP_NORM_BLD_2014_101655	ERR2631538	Raw reads	Norway	2014	30517666	10.1093/jac/dky492	ST307
KP_NORM_BLD_2014_101814	ERR2631539	Raw reads	Norway	2014	30517666	10.1093/jac/dky492	ST307
KP_NORM_BLD_2014_102435	ERR2631540	Raw reads	Norway	2014	30517666	10.1093/jac/dky492	ST307
KP_NORM_BLD_2014_103381	ERR2631541	Raw reads	Norway	2014	30517666	10.1093/jac/dky492	ST307
KP_NORM_BLD_2014_103973	ERR2631542	Raw reads	Norway	2014	30517666	10.1093/jac/dky492	ST307
KP_NORM_BLD_2014_107242	ERR2631543	Raw reads	Norway	2014	30517666	10.1093/jac/dky492	ST307
KP_NORM_BLD_2015_112900	ERR2631544	Raw reads	Norway	2015	30517666	10.1093/jac/dky492	ST307
KP_NORM_BLD_2015_112901	ERR2631545	Raw reads	Norway	2015	30517666	10.1093/jac/dky492	ST307
KP_NORM_BLD_2015_115377	ERR2631546	Raw reads	Norway	2015	30517666	10.1093/jac/dky492	ST307
KP_NORM_BLD_2015_115730	ERR2631547	Raw reads	Norway	2015	30517666	10.1093/jac/dky492	ST307
KP_NORM_BLD_2015_117563	ERR2631548	Raw reads	Norway	2015	30517666	10.1093/jac/dky492	ST307
KP_NORM_URN_2015_107539	ERR2631552	Raw reads	Norway	2015	30517666	10.1093/jac/dky492	ST307
KP_NORM_URN_2015_107575	ERR2631553	Raw reads	Norway	2015	30517666	10.1093/jac/dky492	ST307
KP_NORM_URN_2015_108575	ERR2631554	Raw reads	Norway	2015	30517666	10.1093/jac/dky492	ST307
KP_NORM_URN_2015_109003	ERR2631555	Raw reads	Norway	2015	30517666	10.1093/jac/dky492	ST307
KP_NORM_URN_2015_109059	ERR2631556	Raw reads	Norway	2015	30517666	10.1093/jac/dky492	ST307
KP_NORM_URN_2015_109356	ERR2631557	Raw reads	Norway	2015	30517666	10.1093/jac/dky492	ST307
KP_NORM_URN_2015_109604	ERR2631558	Raw reads	Norway	2015	30517666	10.1093/jac/dky492	ST307
KP_NORM_URN_2015_109627	ERR2631559	Raw reads	Norway	2015	30517666	10.1093/jac/dky492	ST307
KP_NORM_URN_2015_109629	ERR2631560	Raw reads	Norway	2015	30517666	10.1093/jac/dky492	ST307
4545	SRR10899218	Raw reads	Austria	2018	32093201	10.3390/ani10020332	ST307
WCGKP294	GCF_009755705.1	Assembly	China	2016	32611699	10.1128/mSphere.00407-20	ST307
CPKp171210	GCF_009760795.1	Assembly	South Korea	2017/2018	32522962	10.4014/jmb.1912.12049	ST307
50	GCF_009646195.1	Assembly	Romania	2018/2019	31999747	10.1371/journal.pone.0228079	ST307
RADAR8	GCF_009710025.1	Assembly	Romania	2018/2019	31999747	10.1371/journal.pone.0228079	ST307
RADAR42	GCF_009710065.1	Assembly	Romania	2018/2019	31999747	10.1371/journal.pone.0228079	ST307
IMT38405 (PBIO2009)	GCF_002928635.1	Assembly	Guinea	2015	29479341	10.3389/fmicb.2018.00150	ST307

## Sheet: Table S3
Table S3: Overview of accumulated variants in transferred plasmids. Variants were obtained by mapping raw reads of putative donor and acceptor isolates to plasmids 1, 2 or 4 of the closed reference genome of PBIO1953. Additionally, variants of all ST307 isolates obtained for the aforementioned replicons are included. Variants of donor and acceptor isolates and ST307 isolates are grouped under the…
	Isolate	Isolation date	Plasmid	Position	Type	Reference base(s)	Alternate base(s)	Evidence	Feature type	Strand	Nucleotide position	Amino acid position	Effect	Gene	Product
Plasmid 1
Donor	PBIO1955	2019-07-24	P1	144509	del	AG	A	A:37 AG:0
Acceptor	PBIO1963	2019-09-10	P1	144509	del	AG	A	A:126 AG:1
Donor	?	-	-	NA
Acceptor	PBIO1961	2019-08-31	P1	122801	snp	T	C	C:27 T:1	CDS	+	383/1005	128/334	missense_variant c.383T>C p.Phe128Ser		IS110 family transposase IS4321R
	PBIO1961	2019-08-31	P1	127951	complex	GCGC	ACGT	ACGT:12 GCGC:1	CDS	-	165/504	54/167	synonymous_variant c.162_165delGCGCinsACGT p.56		IS1 family transposase IS1D
	PBIO1961	2019-08-31	P1	127972	snp	T	G	G:27 T:1	CDS	-	144/504	48/167	synonymous_variant c.144A>C p.Gly48Gly		IS1 family transposase IS1D
	PBIO1961	2019-08-31	P1	144509	del	AG	A	A:33 AG:3
	PBIO1961	2019-08-31	P1	154772	snp	T	G	G:62 T:4	CDS	+	421/2202	141/733	missense_variant c.421T>G p.Cys141Gly	iutA_2	Ferric aerobactin receptor precursor
	PBIO1961	2019-08-31	P1	283062	snp	T	C	C:30 T:0	CDS	+	533/1227	178/408	missense_variant c.533T>C p.Val178Ala		IS200/IS605 family transposase ISKpn41
	PBIO1961	2019-08-31	P1	291037	snp	C	T	T:37 C:1	CDS	-	905/1362	302/453	missense_variant c.905G>A p.Gly302Asp		hypothetical protein
	PBIO1961	2019-08-31	P1	298962	snp	T	C	C:29 T:1
	PBIO1961	2019-08-31	P1	327547	snp	A	C	C:59 A:0	CDS	-	999/2406	333/801	synonymous_variant c.999T>G p.Ala333Ala		hypothetical protein
ST307	PBIO1976	2019-09-19	P1	76564	del	AG	A	A:67 AG:1	CDS	+	10/603	4/200	frameshift_variant c.10delG p.Ala4fs		hypothetical protein
	PBIO1975	2019-09-20	P1	76564	del	AG	A	A:133 AG:0	CDS	+	10/603	4/200	frameshift_variant c.10delG p.Ala4fs		hypothetical protein
	PBIO1972	2019-09-23	P1	76564	del	AG	A	A:106 AG:0	CDS	+	10/603	4/200	frameshift_variant c.10delG p.Ala4fs		hypothetical protein
	PBIO1968	2019-09-25	P1	76564	del	AG	A	A:62 AG:3	CDS	+	10/603	4/200	frameshift_variant c.10delG p.Ala4fs		hypothetical protein
	PBIO1996	2019-10-01	P1	76564	del	AG	A	A:449 AG:0	CDS	+	10/603	4/200	frameshift_variant c.10delG p.Ala4fs		hypothetical protein
	PBIO1993	2019-10-06	P1	76564	del	AG	A	A:395 AG:2	CDS	+	10/603	4/200	frameshift_variant c.10delG p.Ala4fs		hypothetical protein
	PBIO1955	2019-07-24	P1	144509	del	AG	A	A:37 AG:0
	PBIO1956	2019-08-01	P1	144509	del	AG	A	A:57 AG:0
	PBIO1957	2019-08-02	P1	144509	del	AG	A	A:42 AG:1
	PBIO1958	2019-08-05	P1	144509	del	AG	A	A:68 AG:0
	PBIO1959	2019-08-09	P1	144509	del	AG	A	A:63 AG:0
	PBIO1960	2019-08-20	P1	144509	del	AG	A	A:32 AG:0
	PBIO1930	2019-08-23	P1	144509	del	AG	A	A:152 AG:0
	PBIO1932	2019-09-14	P1	144509	del	AG	A	A:188 AG:0
	PBIO1933	2019-09-15	P1	144509	del	AG	A	A:148 AG:0
	PBIO1934	2019-09-16	P1	144509	del	AG	A	A:188 AG:0
	PBIO1935	2019-09-18	P1	144509	del	AG	A	A:160 AG:1
	PBIO1936	2019-09-18	P1	144509	del	AG	A	A:248 AG:3
	PBIO1965	2019-09-19	P1	144509	del	AG	A	A:48 AG:0
	PBIO1964	2019-09-20	P1	144509	del	AG	A	A:50 AG:0
	PBIO1976	2019-09-19	P1	144509	del	AG	A	A:38 AG:1
	PBIO1975	2019-09-20	P1	144509	del	AG	A	A:60 AG:0
	PBIO1974	2019-09-21	P1	144509	del	AG	A	A:60 AG:0
	PBIO1970	2019-09-23	P1	144509	del	AG	A	A:62 AG:0
	PBIO1972	2019-09-23	P1	144509	del	AG	A	A:46 AG:1
	PBIO1969	2019-09-24	P1	144509	del	AG	A	A:57 AG:0
	PBIO1968	2019-09-25	P1	144509	del	AG	A	A:33 AG:0
	PBIO1967	2019-09-25	P1	144509	del	AG	A	A:37 AG:0
	PBIO1980	2019-09-25	P1	144509	del	AG	A	A:36 AG:1
	PBIO1997	2019-10-01	P1	144509	del	AG	A	A:114 AG:1
	PBIO1996	2019-10-01	P1	144509	del	AG	A	A:150 AG:0
	PBIO1995	2019-10-02	P1	144509	del	AG	A	A:122 AG:0
	PBIO1994	2019-10-04	P1	144509	del	AG	A	A:142 AG:1
	PBIO1993	2019-10-06	P1	144509	del	AG	A	A:116 AG:0
	PBIO1992	2019-10-16	P1	144509	del	AG	A	A:162 AG:3
	PBIO1991	2019-10-21	P1	144509	del	AG	A	A:134 AG:0
	PBIO1990	2019-10-23	P1	144509	del	AG	A	A:152 AG:2
	PBIO1989	2019-10-24	P1	144509	del	AG	A	A:150 AG:2
	PBIO1988	2019-11-03	P1	144509	del	AG	A	A:154 AG:0
	PBIO2002	2019-11-03	P1	144509	del	AG	A	A:173 AG:3
	PBIO2003	2019-10-24	P1	144509	del	AG	A	A:193 AG:4
	PBIO2007	2019-08-26	P1	144509	del	AG	A	A:153 AG:1
	PBIO2004	2019-09-13	P1	144509	del	AG	A	A:210 AG:1
	PBIO2006	2019-09-18	P1	144509	del	AG	A	A:160 AG:2
	PBIO2001	2019-08-12	P1	144509	del	AG	A	A:163 AG:0
	PBIO2000	2019-09-04	P1	144509	del	AG	A	A:217 AG:2
	PBIO2011	2019-12-09	P1	144509	del	AG	A	A:186 AG:3
	PBIO2012	2019-12-16	P1	144509	del	AG	A	A:196 AG:1
	PBIO2018	2020-01-08	P1	144509	del	AG	A	A:142 AG:1
	PBIO2003	2019-10-24	P1	154772	snp	T	G	G:276 T:0	CDS	+	421/2202	141/733	missense_variant c.421T>G p.Cys141Gly	iutA_2	Ferric aerobactin receptor precursor
	PBIO1936	2019-09-18	P1	173947	snp	C	T	T:313 C:0	CDS	+	953/996	318/331	missense_variant c.953C>T p.Thr318Ile		IS110 family transposase IS1663
	PBIO1965	2019-09-19	P1	173947	snp	C	T	T:91 C:0	CDS	+	953/996	318/331	missense_variant c.953C>T p.Thr318Ile		IS110 family transposase IS1663
	PBIO1964	2019-09-20	P1	173947	snp	C	T	T:67 C:0	CDS	+	953/996	318/331	missense_variant c.953C>T p.Thr318Ile		IS110 family transposase IS1663
	PBIO1974	2019-09-21	P1	173947	snp	C	T	T:74 C:0	CDS	+	953/996	318/331	missense_variant c.953C>T p.Thr318Ile		IS110 family transposase IS1663
	PBIO1970	2019-09-23	P1	173947	snp	C	T	T:78 C:0	CDS	+	953/996	318/331	missense_variant c.953C>T p.Thr318Ile		IS110 family transposase IS1663
	PBIO1969	2019-09-24	P1	173947	snp	C	T	T:83 C:0	CDS	+	953/996	318/331	missense_variant c.953C>T p.Thr318Ile		IS110 family transposase IS1663
	PBIO1980	2019-09-25	P1	173947	snp	C	T	T:48 C:0	CDS	+	953/996	318/331	missense_variant c.953C>T p.Thr318Ile		IS110 family transposase IS1663
	PBIO1995	2019-10-02	P1	173947	snp	C	T	T:195 C:0	CDS	+	953/996	318/331	missense_variant c.953C>T p.Thr318Ile		IS110 family transposase IS1663
	PBIO1991	2019-10-21	P1	173947	snp	C	T	T:222 C:0	CDS	+	953/996	318/331	missense_variant c.953C>T p.Thr318Ile		IS110 family transposase IS1663
	PBIO1988	2019-11-03	P1	173947	snp	C	T	T:211 C:0	CDS	+	953/996	318/331	missense_variant c.953C>T p.Thr318Ile		IS110 family transposase IS1663
	PBIO2012	2019-12-16	P1	173947	snp	C	T	T:262 C:0	CDS	+	953/996	318/331	missense_variant c.953C>T p.Thr318Ile		IS110 family transposase IS1663
	PBIO1976	2019-09-19	P1	212989	snp	G	A	A:61 G:1	CDS	-	67/765	23/254	missense_variant c.67C>T p.Arg23Cys		IS6 family transposase IS6100
	PBIO1975	2019-09-20	P1	212989	snp	G	A	A:87 G:2	CDS	-	67/765	23/254	missense_variant c.67C>T p.Arg23Cys		IS6 family transposase IS6100
	PBIO1972	2019-09-23	P1	212989	snp	G	A	A:75 G:0	CDS	-	67/765	23/254	missense_variant c.67C>T p.Arg23Cys		IS6 family transposase IS6100
	PBIO1968	2019-09-25	P1	212989	snp	G	A	A:68 G:0	CDS	-	67/765	23/254	missense_variant c.67C>T p.Arg23Cys		IS6 family transposase IS6100
	PBIO1996	2019-10-01	P1	212989	snp	G	A	A:158 G:0	CDS	-	67/765	23/254	missense_variant c.67C>T p.Arg23Cys		IS6 family transposase IS6100
	PBIO1993	2019-10-06	P1	212989	snp	G	A	A:134 G:0	CDS	-	67/765	23/254	missense_variant c.67C>T p.Arg23Cys		IS6 family transposase IS6100
	PBIO1989	2019-10-24	P1	227838	snp	T	A	A:212 T:1	CDS	+	384/546	128/181	synonymous_variant c.384T>A p.Val128Val		hypothetical protein
	PBIO2000	2019-09-04	P1	227838	snp	T	A	A:239 T:1	CDS	+	384/546	128/181	synonymous_variant c.384T>A p.Val128Val		hypothetical protein
	PBIO2011	2019-12-09	P1	227838	snp	T	A	A:256 T:0	CDS	+	384/546	128/181	synonymous_variant c.384T>A p.Val128Val		hypothetical protein
	PBIO1968	2019-09-25	P1	274019	snp	A	T	T:30 A:1	CDS	-	967/1053	323/350	missense_variant c.967T>A p.Leu323Ile		hypothetical protein
	PBIO1933	2019-09-15	P1	309831	snp	A	G	G:208 A:0	CDS	-	291/861	97/286	synonymous_variant c.291T>C p.Ala97Ala		hypothetical protein
Plasmid 2
Donor	PBIO1936	2019-09-18	P2	ND
Acceptor	PBIO1979	2019-09-25	P2	39335	snp	G	C	C:37 G:0
	PBIO1979	2019-09-25	P2	54497	ins	G	GT	GT:47 G:0
	PBIO1979	2019-09-25	P2	73675	del	GT	G	G:10 GT:0	CDS	+	1822/1875	608/624	frameshift_variant c.1822delT p.Tyr608fs		hypothetical protein
	PBIO1979	2019-09-25	P2	93446	snp	C	T	T:10 C:0
	PBIO1979	2019-09-25	P2	93473	complex	CCG	TCA	TCA:18 CCG:0
	PBIO1979	2019-09-25	P2	93487	snp	G	C	C:19 G:0
	PBIO1979	2019-09-25	P2	93557	complex	AGTAGTG	GAACACCA	GAACACCA:24 AGTAGTG:0
	PBIO1979	2019-09-25	P2	93592	snp	T	C	C:29 T:0
	PBIO1979	2019-09-25	P2	93609	snp	A	G	G:25 A:0
	PBIO1979	2019-09-25	P2	93620	snp	T	C	C:22 T:0
	PBIO1979	2019-09-25	P2	93631	complex	TTA	CTG	CTG:19 TTA:0
	PBIO1979	2019-09-25	P2	93656	snp	G	C	C:14 G:0
	PBIO1979	2019-09-25	P2	93694	complex	AA	GT	GT:10 AA:0
	PBIO1979	2019-09-25	P2	100750	snp	T	C	C:50 T:1
	PBIO1979	2019-09-25	P2	100905	snp	T	G	G:36 T:0
	PBIO1979	2019-09-25	P2	112575	snp	C	T	T:32 C:0	CDS	-	513/543	171/180	missense_variant c.513G>A p.Met171Ile	tmrB	Tunicamycin resistance protein
	PBIO1979	2019-09-25	P2	127069	complex	AAAGATAAC	GCAGCTAAG	GCAGCTAAG:10 AAAGATAAC:0
ST307	-	-	P2	ND
Plasmid 4
Donor	PBIO1932	2019-09-14	P4	ND
	PBIO1958	2019-08-05	P4	ND
Acceptor	PBIO1966	2019-09-20	P4	ND
Donor	?	-	-	NA
Acceptor	PBIO2014	2019-12-24	P4	891	snp	A	C	C:449 A:2	CDS	+	891/1056	297/351	synonymous_variant c.891A>C p.Pro297Pro	repA	Replication initiation protein
	PBIO2014	2019-12-24	P4	10049	snp	G	A	A:1220 G:0	CDS	+	334/912	112/303	missense_variant c.334G>A p.Gly112Ser	dmlR_22	HTH-type transcriptional regulator DmlR
	PBIO2014	2019-12-24	P4	19477	snp	T	C	C:729 T:0
	PBIO2014	2019-12-24	P4	39960	snp	A	T	T:534 A:2	CDS	-	11/366	4/121	missense_variant c.11T>A p.Ile4Lys		hypothetical protein
	PBIO2014	2019-12-24	P4	40069	snp	T	C	C:546 T:0	CDS	+	71/564	24/187	missense_variant c.71T>C p.Val24Ala		hypothetical protein
	PBIO2014	2019-12-24	P4	47110	snp	T	C	C:749 T:0	CDS	+	1844/3438	615/1145	missense_variant c.1844T>C p.Ile615Thr		hypothetical protein
	PBIO2014	2019-12-24	P4	59569	snp	A	G	G:664 A:0	CDS	+	26/597	9/198	missense_variant c.26A>G p.Glu9Gly		hypothetical protein
Donor	PBIO2000	2019-09-04	P4	ND
Acceptor	PBIO1999	2019-10-02	P4	ND
ST307	PBIO1936	2019-09-18	P4	45207	snp	G	T	T:903 G:0	CDS	+	226/261	76/86	missense_variant c.226G>T p.Gly76Trp		hypothetical protein
	PBIO1965	2019-09-19	P4	45207	snp	G	T	T:320 G:0	CDS	+	226/261	76/86	missense_variant c.226G>T p.Gly76Trp		hypothetical protein
	PBIO1964	2019-09-20	P4	45207	snp	G	T	T:211 G:0	CDS	+	226/261	76/86	missense_variant c.226G>T p.Gly76Trp		hypothetical protein
	PBIO1974	2019-09-21	P4	45207	snp	G	T	T:791 G:1	CDS	+	226/261	76/86	missense_variant c.226G>T p.Gly76Trp		hypothetical protein
	PBIO1970	2019-09-23	P4	45207	snp	G	T	T:636 G:0	CDS	+	226/261	76/86	missense_variant c.226G>T p.Gly76Trp		hypothetical protein
	PBIO1969	2019-09-24	P4	45207	snp	G	T	T:414 G:0	CDS	+	226/261	76/86	missense_variant c.226G>T p.Gly76Trp		hypothetical protein
	PBIO1980	2019-09-25	P4	45207	snp	G	T	T:273 G:2	CDS	+	226/261	76/86	missense_variant c.226G>T p.Gly76Trp		hypothetical protein
	PBIO1995	2019-10-02	P4	45207	snp	G	T	T:626 G:0	CDS	+	226/261	76/86	missense_variant c.226G>T p.Gly76Trp		hypothetical protein
	PBIO1991	2019-10-21	P4	45207	snp	G	T	T:544 G:0	CDS	+	226/261	76/86	missense_variant c.226G>T p.Gly76Trp		hypothetical protein
	PBIO1988	2019-11-03	P4	45207	snp	G	T	T:530 G:0	CDS	+	226/261	76/86	missense_variant c.226G>T p.Gly76Trp		hypothetical protein
	PBIO2012	2019-12-16	P4	45207	snp	G	T	T:498 G:0	CDS	+	226/261	76/86	missense_variant c.226G>T p.Gly76Trp		hypothetical protein

## Sheet: Table S4
Table S4: Coverage of isolate replicons. Percent coverage of BLAST hits (-task megablast -evalue 1e-10 -dust no) with at least 99 % identity obtained by aligning draft genome contigs of isolates against the closed reference PBIO1953. Positions covered by at least one hit were counted towards the coverage. For plasmids 1, 2, and 4, cells with coverage ≥ 99 % have their background filled, cells wit…
Isolate	Chromosome	Plasmid 1 (NDM-1)	Plasmid 2 (CTX-M-15)	Plasmid 3	Plasmid 4 (OXA-48)	Plasmid 5
PBIO1994	0.997839	0.996938	0.997495	1	1	1
PBIO1960	0.998099	0.997529	0.995712	1	1	1
PBIO2007	0.998715	0.996766	0.997357	1	1	1
PBIO1933	0.998635	0.996669	0.998233	1	1	1
PBIO1934	0.99966	0.998405	0.998233	1	1	1
PBIO1935	0.999085	0.997451	0.998233	1	1	1
PBIO1967	0.998089	0.994251	0.998248	1	1	1
PBIO1997	0.998756	0.997712	0.997618	1	1	1
PBIO1992	0.998309	0.997712	0.997618	1	1	1
PBIO1990	0.997867	0.997712	0.997026	1	1	1
PBIO2018	0.998563	0.996018	0.996934	1	1	1
PBIO1936	0.999449	0.998405	0.998233	1	1	1
PBIO1970	0.998283	0.996644	0.998248	1	1	1
PBIO1979	0.792024	0.0312289	0.878991	0.0880997	0.0799352	1
PBIO2001	0.998697	0.996037	0.997833	1	1	1
PBIO1976	0.998096	0.996439	0.998133	1	0.800013	1
PBIO1975	0.997925	0.995729	0.998133	1	0.773986	1
PBIO1972	0.998223	0.995785	0.998248	1	0.774002	1
PBIO1968	0.998227	0.996367	0.998179	1	0.773986	1
PBIO1996	0.998048	0.997712	0.997618	1	0.774002	1
PBIO1993	0.997686	0.996891	0.997618	1	0.774002	1
PBIO1957	0.997606	0.995283	0.998064	1	1	1
PBIO2004	0.998976	0.998855	0.99834	1	1	1
PBIO2003	0.997511	0.876172	0.999493	1	1	1
PBIO2002	0.998616	0.996384	0.997495	1	1	1
PBIO1958	0.998102	0.997155	0.998248	1	1	1
PBIO1932	0.999571	0.997019	0.998233	1	1	1
PBIO1966	0.000732547	0.041864	0.114346	0	1	0
PBIO2006	0.998487	0.996825	0.877846	1	1	1
PBIO1930	0.999142	0.998405	0.998233	1	1	1
PBIO1956	0.998042	0.993638	0.998133	1	1	1
PBIO1964	0.998026	0.996461	0.998133	1	1	1
PBIO1955	0.997807	0.996231	0.998248	1	1	1
PBIO1963	0.00472542	0.994878	0.106985	0	0.0241708	0
PBIO1959	0.997967	0.995774	0.997326	1	0.998113	1
PBIO1980	0.997789	0.995729	0.998248	1	1	1
PBIO2012	0.998314	0.99637	0.996934	1	1	1
PBIO2013	0.784934	0.0512624	0.212378	0	0	0
PBIO1988	0.997724	0.996764	0.997618	1	1	1
PBIO1989	0.998068	0.997712	0.997618	1	1	1
PBIO2000	0.998253	0.997285	0.99804	1	1	1
PBIO2011	0.998456	0.9965	0.99791	1	1	1
PBIO1999	0.786013	0.0601948	0.104733	0	1	0
PBIO1965	0.998106	0.996461	0.998248	1	1	1
PBIO1974	0.997805	0.996328	0.998248	1	1	1
PBIO1969	0.997657	0.996581	0.998248	1	1	1
PBIO1995	0.998423	0.997535	0.997618	1	1	1
PBIO1991	0.998261	0.972437	0.997618	1	1	1
PBIO2005	0.772955	0.0534587	0.144316	0.026679	0.024218	0
PBIO1951	0.780786	0.0740857	0.147313	0	0.0241866	0.434195
PBIO1952	0.00947523	0.231442	0.136562	0.0944564	0.167073	1
PBIO1961	0.764905	0.972956	0.186866	0.0189738	0.0506849	0.946965
PBIO1998	0.782212	0.0416117	0.0779369	0	0	0.550932
PBIO1962	0.791783	0.0481453	0.0781443	0.0546513	0.160279	1
PBIO2014	0.00117677	0.0381424	0.162897	0	1	0
